# Supplementary material for: A comparative study of sampling methods in the detection of esophageal cancer-related microbiota
Source: Microbiol Spectr. 2024 Jul 9;12(8):e00389-24. doi: 10.1128/spectrum.00389-24 (PMC11302015; doi:10.1128/spectrum.00389-24)
Supplement: Table S1 — Data for alpha-diversity. [file spectrum.00389-24-s0005.xlsx]

## Sheet: Sheet1
Table S1: The raw counts for aphla diversity
	observed_otus	shannon	simpson	chao1	goods_coverage	pielou_e
L1	368	6.6062	0.981215	383.162	0.998099	0.775052
L10	492	6.68273	0.967455	520.977	0.997149	0.747299
L11	483	6.81446	0.976342	523	0.996366	0.764306
L12	338	5.89817	0.922686	342.371	0.998994	0.70209
L13	465	6.70747	0.972564	478.125	0.997987	0.756958
L14	407	6.85006	0.982215	412.25	0.998826	0.790189
L15	246	5.65505	0.951016	255.5	0.998938	0.711997
L16	390	6.65206	0.974286	396.12	0.998994	0.772836
L17	366	7.01228	0.985623	379.636	0.998602	0.823453
L18	518	6.87021	0.969161	539.283	0.997316	0.761934
L19	438	6.99851	0.983582	448.585	0.998099	0.797571
L2	378	6.95042	0.983816	381	0.999161	0.811752
L20	484	6.53753	0.972514	505.682	0.996981	0.733
L21	425	6.54882	0.975661	440.438	0.99782	0.750038
L22	323	6.6048	0.977758	325.812	0.999441	0.79238
L23	341	6.54428	0.978641	354.034	0.998435	0.777819
L24	316	5.92376	0.961241	326.875	0.998323	0.713381
L25	583	7.46357	0.986477	610.222	0.997205	0.812374
L26	344	6.63396	0.981921	355.118	0.998435	0.787295
L27	271	5.89451	0.955137	275.781	0.998994	0.729325
L28	467	6.68376	0.974054	482.682	0.997428	0.753755
L29	320	6.00443	0.947461	326.786	0.998882	0.721519
L3	533	6.90374	0.977653	562.714	0.996366	0.762172
L30	318	5.55341	0.92171	323	0.998882	0.668048
L31	690	5.83973	0.890946	807.298	0.99167	0.619241
L32	702	6.07525	0.900679	763.343	0.993627	0.642521
L33	396	5.91415	0.95859	420.02	0.997205	0.685353
L34	400	6.49994	0.972208	418.5	0.997876	0.751972
L35	736	5.90931	0.94184	907.752	0.989154	0.620494
L36	752	6.45826	0.951663	890.879	0.989937	0.675933
L37	481	5.91529	0.931554	507.518	0.996925	0.663901
L38	533	6.10467	0.963692	559.812	0.995639	0.673954
L39	706	7.05694	0.973073	785.686	0.992844	0.745699
L4	404	6.66604	0.977039	414.5	0.998435	0.76991
L40	1168	7.32754	0.959189	1322.96	0.986694	0.719104
L41	1220	6.67912	0.946082	1600.19	0.977526	0.651452
L42	623	5.15831	0.852345	696.404	0.9929	0.555667
L43	761	7.43418	0.985109	819.527	0.993571	0.776679
L44	1184	7.09134	0.950014	1387.18	0.984234	0.694586
L45	697	7.11887	0.972699	733.989	0.99536	0.753717
L46	825	5.6883	0.904731	949.441	0.989098	0.587134
L47	1279	7.2529	0.944229	1448.62	0.984458	0.702746
L48	1196	7.42783	0.966058	1390.22	0.984234	0.726509
L49	1075	6.77851	0.941719	1218.54	0.987477	0.673131
L5	626	7.53784	0.986304	657.5	0.996478	0.811391
L50	1364	7.42332	0.956033	1558.29	0.981998	0.712847
L51	1153	7.37856	0.96919	1369.19	0.984682	0.725438
L52	1047	7.12591	0.950326	1196.38	0.98798	0.710315
L53	1033	7.39201	0.970295	1138	0.989378	0.738269
L54	792	6.49561	0.94108	921.412	0.99016	0.674563
L55	710	6.61475	0.962647	832.379	0.990552	0.698371
L56	671	5.3361	0.858512	737.729	0.993291	0.568265
L57	799	6.3233	0.920538	887.69	0.991614	0.655805
L58	903	6.99042	0.950918	1015.23	0.990496	0.711958
L59	465	6.48891	0.949595	502.347	0.99659	0.732293
L6	536	7.14646	0.983035	551.122	0.99782	0.788263
L60	905	6.72322	0.946684	1042.35	0.988931	0.684522
L61	598	5.7969	0.92163	644.534	0.994913	0.628459
L62	532	6.7447	0.967759	555.759	0.997037	0.744836
L63	628	6.37624	0.946132	668.512	0.99536	0.686014
L64	305	5.28841	0.89664	306.8	0.999497	0.640812
L65	937	7.11337	0.965954	1064.68	0.988707	0.720567
L66	1004	7.34219	0.969514	1165.01	0.988316	0.736315
L67	653	7.18478	0.978841	693.371	0.995024	0.768348
L68	583	6.99122	0.979303	611.6	0.99631	0.760962
L69	744	6.21019	0.930128	792.966	0.993962	0.651021
L7	380	6.48682	0.963574	384.565	0.999161	0.756935
L70	695	6.54011	0.948381	776.278	0.992564	0.692744
L71	882	6.57024	0.934762	982.442	0.990664	0.671486
L72	830	6.21891	0.896791	899.875	0.992732	0.641325
L73	502	6.51537	0.967922	524.226	0.997037	0.726226
L74	505	6.84803	0.977247	519.386	0.997708	0.762575
L75	553	6.77679	0.97491	575.846	0.996925	0.743792
L76	845	6.11226	0.913791	944.271	0.990887	0.628652
L77	809	7.13927	0.967581	871.551	0.993179	0.739055
L78	847	6.37741	0.909006	986.047	0.990328	0.655692
L79	853	7.00487	0.95579	951.758	0.991223	0.719452
L8	393	7.02643	0.986449	405.917	0.998267	0.815284
L80	523	5.62494	0.882902	536.8	0.997428	0.622871
L81	279	6.0223	0.96446	293.13	0.998546	0.741286
L82	306	4.87423	0.885194	334	0.997261	0.590287
L83	489	6.28959	0.946934	531.449	0.996366	0.70403
L84	217	2.95591	0.73627	257.886	0.996981	0.380841
L85	405	5.60932	0.900935	418.895	0.998155	0.647595
L86	415	6.5143	0.96915	436.303	0.997876	0.749031
L87	385	6.77919	0.980793	407.677	0.997876	0.789313
L88	285	6.48796	0.978191	316	0.998267	0.795599
L89	356	5.29973	0.913941	397.163	0.996646	0.625283
L9	412	5.97926	0.95187	431.708	0.99754	0.68834
L90	396	6.70408	0.974831	420	0.998155	0.776892
S1	216	5.61638	0.954876	240.429	0.998938	0.724237
S10	399	3.97258	0.671795	421.273	0.997205	0.459776
S11	328	6.31502	0.968589	332.231	0.999385	0.755607
S12	649	7.17284	0.977563	679.795	0.995975	0.7678
S13	453	6.68221	0.981478	481.5	0.996757	0.757331
S14	498	6.95986	0.977934	514.957	0.997764	0.77677
S15	434	6.43288	0.965677	451.146	0.997876	0.734217
S16	387	4.77525	0.793242	407.067	0.997596	0.555508
S17	97	5.24288	0.957708	99	0.99972	0.794387
S18	421	6.76135	0.969113	435.531	0.998267	0.775591
S19	146	4.53143	0.879658	147.875	0.999665	0.630256
S2	175	5.78149	0.952689	180	0.999441	0.775913
S20	399	6.53174	0.972087	402.621	0.999161	0.755967
S21	352	6.65918	0.97559	370.455	0.998379	0.787189
S22	446	6.33826	0.962056	463.849	0.99754	0.720183
S23	473	6.49127	0.966136	500.5	0.996869	0.73053
S24	354	5.90977	0.939121	360.786	0.998882	0.697927
S25	449	6.36032	0.963696	463.167	0.998043	0.721896
S26	472	6.67849	0.977341	512.738	0.996702	0.751858
S27	402	6.40176	0.95942	407.516	0.998938	0.739998
S28	211	3.17461	0.623998	217.562	0.999161	0.41116
S29	482	6.42955	0.95852	512.113	0.996813	0.721377
S3	388	6.78896	0.97793	396.724	0.998714	0.789422
S30	242	3.9344	0.822625	253.053	0.998826	0.496839
S31	466	5.61152	0.911262	485.904	0.997428	0.633055
S32	410	6.67283	0.970882	421.5	0.998658	0.768806
S33	188	3.79644	0.711028	188.091	0.999888	0.502534
S34	439	4.40362	0.729301	445.905	0.998323	0.501661
S35	598	4.68716	0.748672	655	0.994633	0.508148
S36	400	6.01827	0.932936	408.217	0.998435	0.696249
S37	471	3.58043	0.711514	517.619	0.995024	0.40322
S38	616	3.50177	0.563933	703.78	0.992564	0.377884
S39	461	6.61869	0.968631	492.784	0.997261	0.747991
S4	435	6.90924	0.974037	446.207	0.998546	0.788288
S40	354	5.01781	0.903836	375.562	0.997428	0.592589
S41	91	4.83396	0.928922	91	1	0.742796
S42	390	3.81203	0.635206	399.22	0.998435	0.442882
S43	464	3.51998	0.580906	497.102	0.996478	0.397379
S44	480	3.83631	0.642521	530.508	0.995583	0.430712
S45	560	4.20904	0.677379	600.581	0.995639	0.461049
S46	539	3.9603	0.636962	583.878	0.995416	0.436438
S47	592	4.86243	0.745209	646.686	0.99508	0.527982
S48	252	5.84699	0.966426	257.217	0.999105	0.732955
S49	181	4.19805	0.836591	181.667	0.999776	0.559751
S5	525	6.99164	0.974412	560.814	0.996869	0.773739
S50	474	3.32365	0.571302	527.963	0.994745	0.373917
S51	399	5.08359	0.843313	416.826	0.997708	0.588362
S52	444	3.43478	0.599069	479.014	0.995975	0.390563
S53	689	4.65	0.726448	751.551	0.993179	0.493193
S54	493	4.82451	0.865676	556.348	0.994745	0.539326
S55	505	3.34711	0.56522	587.88	0.993738	0.372723
S56	419	3.92179	0.671121	450.109	0.996702	0.450222
S57	122	5.08488	0.938969	122	1	0.733671
S58	646	4.78418	0.739526	739	0.993068	0.512478
S59	367	6.08421	0.964042	384.146	0.997876	0.71414
S6	527	6.84379	0.974181	542.714	0.997484	0.756918
S60	613	4.74651	0.752554	679.611	0.993683	0.512596
S61	360	5.60619	0.941654	373.778	0.998211	0.660184
S62	360	5.19703	0.90156	384.895	0.99754	0.612002
S63	401	6.00655	0.958668	415.8	0.997931	0.694603
S64	300	5.06589	0.925463	315.5	0.998211	0.615628
S65	223	3.64814	0.696629	225.625	0.999609	0.467656
S66	595	6.40174	0.954969	673.081	0.993962	0.694577
S67	504	5.64276	0.917752	525.358	0.996981	0.62856
S68	607	6.93258	0.97393	649.203	0.995863	0.749828
S69	427	4.37188	0.819867	472.115	0.996142	0.500324
S7	436	5.92002	0.940588	448.333	0.997876	0.67517
S70	540	5.40881	0.880084	569.205	0.996198	0.595893
S71	552	6.36068	0.951666	614.045	0.994913	0.698321
S72	486	6.30815	0.960147	506.294	0.997428	0.706811
S73	150	5.48289	0.941291	150	1	0.758476
S74	599	5.05832	0.874886	677.036	0.993571	0.548244
S75	429	5.29197	0.922131	463.759	0.996422	0.605154
S76	450	4.8463	0.856683	465.136	0.997931	0.549854
S77	655	4.27858	0.674247	711.028	0.99385	0.457341
S78	435	5.77296	0.955676	467.904	0.996702	0.658647
S79	503	5.69268	0.913822	539.514	0.995975	0.634323
S8	485	6.93228	0.976138	505	0.997764	0.777002
S80	400	4.6601	0.76769	406.273	0.998658	0.539123
S81	553	5.05821	0.795759	609.226	0.995304	0.555168
S82	307	3.48258	0.618837	340.115	0.997652	0.421513
S83	282	6.04955	0.97316	297.037	0.998379	0.743229
S84	160	2.01923	0.395887	164.091	0.999441	0.275779
S85	302	2.77109	0.566286	334.283	0.996925	0.336362
S86	362	6.32911	0.969209	383	0.997652	0.744614
S87	400	4.27631	0.83949	441.714	0.995919	0.494722
S88	321	5.43413	0.960613	351.8	0.996869	0.652637
S89	410	4.44033	0.801442	443.5	0.996254	0.511589
S9	418	6.11471	0.954134	443.738	0.997372	0.702246
S90	429	5.70706	0.940365	476.5	0.995751	0.652621
